# Supplementary material for: Natural Savannah Systems Within the “One Welfare” Approach: Part 1—Good Farmers’ Perspectives, Environmental Challenges and Opportunities
Source: Animals (Basel). 2025 Feb 26;15(5):677. doi: 10.3390/ani15050677 (PMC11898485; doi:10.3390/ani15050677)
Supplement: Supplementary file 1 [file animals-15-00677-s001.zip]

Archive with 5 entries (5 files):
- Guide 1 Focus Group.pdf
- supplementary figures.pdf
- Video S1 Cattle drive.MP4
- Video S2 Herding song.MOV
- Video S3 Milking song.MOV
